# Supplementary material for: Cell Migration in Endometriosis Responds to Omentum-Derived Molecular Cues Similar to Ovarian Cancer
Source: Int J Mol Sci. 2025 Feb 20;26(5):1822. doi: 10.3390/ijms26051822 (PMC11899264; doi:10.3390/ijms26051822)
Supplement: Supplementary file 1 [file ijms-26-01822-s001.zip]

Archive with 1 entries (1 files):
- ijms-3446294-supplementary.pdf
